# Supplementary material for: Folate‐Associated Gene Expression in Primary Tumors Is Associated With Tumor Response and Progression‐Free Survival of Patients With Metastatic Colorectal Cancer Undergoing 5‐FU/Leucovorin‐Based Combination Chemotherapy
Source: Cancer Med. 2025 May 13;14(9):e70895. doi: 10.1002/cam4.70895 (PMC12070377; doi:10.1002/cam4.70895)
Supplement: Supplementary file 1 — Data S1. [file CAM4-14-e70895-s001.zip]

Archive with 4 entries (4 files):
- CAM470895-sup-0001-Appendix S1.docx
- cam470895-sup-0001-FigureS1-S3.docx
- CAM470895-sup-0002-Appendix S2.docx
- cam470895-sup-0002-TableS1.docx
